# Supplementary material for: Exclusive expression of KANK4 promotes myofibroblast mobility in keloid tissues
Source: Sci Rep. 2024 Apr 16;14:8725. doi: 10.1038/s41598-024-59293-z (PMC11018845; doi:10.1038/s41598-024-59293-z)
Supplement: Supplementary file 3 — Supplementary Information 3. [file 41598_2024_59293_MOESM3_ESM.xlsx]

## Sheet: Experiment summary and QC
Experiment
Created: 24-Jun-2022
Number of samples: 5
Experiment: 2 groups
Align and count settings
Sample kit: QIAseq UPX 3’ Transcriptome Kit
Reference: Homo sapiens (GRCh38.103)
Analysis workflow version: 1.1
Experimental design
Test differential expression due to: type
While controlling for: Not applied
Experimental setup (comparisons): Against control group (scar)
Samples and attributes
Sample name	type
s1	immature scar
s2	immature scar
k1	keloid
k2	keloid
k3	keloid
Quality control summary
Sample name	Reads	Trimmed reads	UMI reads	Avg Q score, UMI reads	Trimmed UMI reads	Mapped	Mapped to total rRNA
s1	12592338	4933284	4060436	39.08	4059092	0.9117	0.164
s2	13234428	4990890	4276290	38.47	4275293	0.9118	0.076
k1	11696492	4625711	3635421	39.52	3633293	0.9141	0.0961
k2	10844982	4182654	3595062	38.45	3594204	0.8709	0.1002
k3	15880986	6166542	5329941	38.24	5328829	0.8727	0.0794
Trimming, raw reads
Sample name	Reads before trim	Avg length before trim	Reads after trim	Avg length after trim
s1	12592338	121.22	4933284	128.08
s2	13234428	122.43	4990890	130.26
k1	11696492	121.53	4625711	129.01
k2	10844982	122.04	4182654	130
k3	15880986	121.75	6166542	128.57
Creation of UMI reads from raw reads
Sample name	Read pairs and single reads annotated with UMIs	Input reads	Avg Q score, input reads	Detected barcode length	UMIs	Avg reads per UMI	UMIs with more than 10 reads (Pct of UMIs)(Pct of reads)	Max reads per UMI	Avg Q score, UMI reads
s1	1	4933284	35.3	12	4060436	1.21	1,246 (0.03%) (0.43%)	206	39.08
s2	1	4990890	35.2	12	4276290	1.16	8 (0.00%) (0.00%)	15	38.47
k1	1	4625711	35.24	12	3635421	1.26	3,001 (0.08%) (1.06%)	295	39.52
k2	1	4182654	35.28	12	3595062	1.15	121 (0.00%) (0.04%)	68	38.45
k3	1	6166542	35.17	12	5329941	1.15	48 (0.00%) (0.01%)	89	38.24
Trimming, UMI reads
Sample name	UMI Reads before trim	Avg length before trim	UMI Reads after trim	Avg length after trim
s1	4060436	129.05	4059092	126.79
s2	4276290	131.16	4275293	128.56
k1	3635421	129.76	3633293	127.04
k2	3595062	130.88	3594204	128.6
k3	5329941	129.66	5328829	126.96
Mapping statistics
Sample name	UMI reads	Paired (yes/no)	Reads mapped	Strand specific setting	Forward % of reads mapped	Reverse % of reads mapped	Ignored reads % (wrong strand)
s1	4059092	No	0.9117	Forward	1	0	0.0538
s2	4275293	No	0.9118	Forward	1	0	0.0562
k1	3633293	No	0.9141	Forward	1	0	0.0542
k2	3594204	No	0.8709	Forward	1	0	0.0992
k3	5328829	No	0.8727	Forward	1	0	0.0882
Mapped by type
Sample name	Mapped to gene	Mapped to gene, intron	Mapped to gene, exon	Mapped to intergenic region
s1	0.9606	0.6403	0.3203	0.0394
s2	0.9568	0.381	0.5758	0.0432
k1	0.9643	0.5893	0.375	0.0357
k2	0.957	0.3631	0.5938	0.043
k3	0.946	0.3645	0.5815	0.054
Biotype distribution
Sample name	lncRNA	protein_coding	rRNA	vault_RNA	scaRNA	Mt_rRNA	retained_intron	nonsense_mediated_decay	Mt_tRNA	snRNA	snoRNA	non_stop_decay	scRNA	misc_RNA	miRNA	processed_transcript	polymorphic_pseudogene	ribozyme
s1	0.0634	0.6584	0.0007	-	0	0.1633	0.0538	0.0292	0	0	0.0001	0.0001	0.0002	0.0004	0.0001	0.0302	0	0
s2	0.0293	0.7858	0.0004	0	0	0.0756	0.0528	0.0257	0.0001	0	0	0.0001	0.0001	0.0002	0	0.0299	-	0
k1	0.0469	0.7506	0.0005	-	0	0.0956	0.0489	0.026	0.0001	0	0.0001	0.0001	0.0002	0.0002	0	0.0309	0	0
k2	0.0324	0.7665	0.0005	0	0	0.0997	0.0469	0.0248	0.0001	0	0.0001	0.0001	0.0001	0.0001	0	0.0288	0	0
k3	0.0356	0.7783	0.0009	-	0	0.0785	0.0512	0.0243	0	0	0.0001	0.0001	0.0001	0.0002	0	0.0307	-	0

## Sheet: Analysis workflow
QIAseq UPX 3' Transcriptome Kit
The analysis workflow is based on the Biomedical Genomics Analysis QIAseq Quantify QIAseq UPX 3' analysis workflow described at
https://resources.qiagenbioinformatics.com/manuals/biomedicalgenomicsanalysis/2101/index.php?manual=_Quantify_QIAseq_UPX_3_ready_to_use_workflow.html
Analysis workflow versions: v1.1 - RNA-seq Analysis Portal 2.0
Align and count analysis workflows
It includes the steps below.
1	Demultiplex Reads	Reads are grouped into samples based on the sample-specific adapters.
2	Trim Reads	Short, internal polyA sequences are removed from R1 reads, and the short R2 reads are discarded.
3	Trim Reads	PolyA and polyG sequences are removed from R1.
4	Create UMI Reads from Reads	Sequencing reads are merged to UMI reads based on the unique molecular indexes (UMIs).
5	Trim Reads	Low quality nucleotides, ambiguous nucleotides, and adapter sequences are removed.
6	RNA-Seq Analysis	UMI reads are mapped to transcripts, and expression values for each gene are obtained by summing the transcript counts belonging to the gene.
Analysis workflow parameters
	Demultiplex Reads
	Allow mismatches	No
	Remove and Annotate with Unique Molecular Index
	Read structure	Paired end reads (Index on Read 2)
	Number of bases to remove	12
	Start position of unique molecular index	0
	Length of unique molecular index	12
	Trim read-through common sequence and UMI	Yes
	- Part of insert to search for	27
	- Part of common sequence and UMI to search for	3
	- Number of errors allowed in match	3
	Trim Reads - Trim short polyA from middle of R1, discard R2
	Adapter trimming by Trim adapter list	UPX_3_prime_adapter_list
	Discard short reads	Yes
	- Minimum length	15
	Trim Reads - Trim polyA and polyG from R1
	Trim homopolymers from 3'	polyA, polyG
	Discard short reads	Yes
	- Minimum length	15
	Create UMI Reads from Reads
	Read structure	Single end reads
	Minimum UMI read length	20
	Minimum average quality score	20
	Minimum UMI group size	1
	Set ambiguous nucleotides to N	Yes
	Coarse grouping
	- Hasher type	Simple k-mer hasher
	- k-mer length	16
	- Number of hashes	16
	- Similarity factor	2
	Fine grouping
	- Hasher type	Simple k-mer hasher
	- k-mer length	5
	- Number of hashes	16
	- Segment length	40
	- Minimum similarity (same UMI)	10
	- Minimum similarity (similar UMI)	10
	Trim Reads - Trim low quality and ambiguous ends
	Trim using quality scores	Yes
	- Quality limit	0.05
	Trim ambiguous nucleotides	Yes
	- Maximum number of ambiguities	2
	Discard short reads	Yes
	- Minimum length	15
	RNA-Seq Analysis
	Mismatch cost	2
	Insertion cost	3
	Deletion cost	3
	Length fraction	0.8
	Similarity fraction	0.8
	Auto-detect paired distances	Yes
	Maximum number of hits for a read	10
	Strand specific	Forward
	Library type	3' sequencing
	Ignore broken pairs	Yes
	Expression value	Total counts
	Differential Expression for RNA-Seq
	Technology	Whole transcriptome RNA-Seq
	Normalization method	TMM
	Filter on average expression for FDR correction	Yes
	Create Heat Map for RNA-Seq
	Distance measure	Euclidean distance
	Linkage criteria	Complete linkage
